# Supplementary material for: Bortezomib Eliminates Persistent Chlamydia trachomatis Infection through Rapid and Specific Host Cell Apoptosis
Source: Int J Mol Sci. 2022 Jul 4;23(13):7434. doi: 10.3390/ijms23137434 (PMC9267172; doi:10.3390/ijms23137434)
Supplement: Supplementary file 1 [file ijms-23-07434-s001.zip]

Archive with 1 entries (1 files):
- ijms-1771329-supplementary.pdf
